# Supplementary material for: The Role of Plasmacytoid Dendritic Cells in the Immune Contexture of TP53-Mutated High-Grade Serous Ovarian Cancer
Source: Cancers (Basel). 2025 Dec 3;17(23):3877. doi: 10.3390/cancers17233877 (PMC12691120; doi:10.3390/cancers17233877)
Supplement: Supplementary file 1 [file cancers-17-03877-s001.zip]

Archive with 1 entries (1 files):
- cancers-3979482-supplementary.pdf
